# Supplementary material for: Health-Related Quality of Life and Unmet Healthcare Needs in the First Year Following Moderate-to-Severe Traumatic Injuries—An Observational Study
Source: J Clin Med. 2025 Jun 13;14(12):4213. doi: 10.3390/jcm14124213 (PMC12194146; doi:10.3390/jcm14124213)
Supplement: Supplementary file 1 [file jcm-14-04213-s001.zip]

Archive with 1 entries (1 files):
- jcm-3644329-supplementary.pdf
